# Supplementary material for: Protocol to purify fatty acid metabolites with two approaches for quantification using liquid chromatography-mass spectrometry
Source: STAR Protoc. 2026 Mar 22;7(2):104459. doi: 10.1016/j.xpro.2026.104459 (PMC13049510; doi:10.1016/j.xpro.2026.104459)
Supplement: Table S1. Information of ISTD and STD, related to Before You Begin Step 1 [file mmc1.xlsx]

## Sheet: Sheet1
ISTD
tetranor-PGEM-d6	Cayman	Cat#314840
		CAS: 1240398-16-6
Thromboxane B2-d4	Cayman	Cat#319030
(TXB2-d4)		CAS: 1346112-79-5
Prostaglandin E2-d4	Cayman	Cat#314010
(PGE2-d4)		CAS: 34210-10-1
Prostaglandin D2-d4	Cayman	Cat#312010
(PGD2-d4)		CAS: 211105-29-2
Leukotriene C4-d5	Cayman	Cat#10006198
(LTC4-d5)		CAS: 1441421-73-3
Leukotriene B4-d4	Cayman	Cat#320110
(LTB4-d4)		CAS: 124629-74-9
15(S)-HETE-d8	Cayman	Cat#334720
		CAS: 84807-87-4
Prostaglandin F2α-d9	Cayman	Cat#10008643
(PGF2α-d9)		CAS: Not assigned
Platelet-activating Factor C-16-d4	Cayman	Cat#360900
(PAF C-16-d4)		CAS: 211106-54-6
6-keto Prostaglandin F1α-d4	Cayman	Cat#315210
(6-keto PGF1α-d4)		CAS: 82414-64-0
12(S)-HETE-d8	Cayman	Cat#334570
		CAS: 84807-90-9
Oleoyl Ethanolamide-d4	Cayman	Cat#9000552
(OEA-d4)		CAS: 946524-36-3
5(S)-HETE-d8	Cayman	Cat#334230
		CAS: 330796-62-8
Eicosapentaenoic Acid-d5	Cayman	Cat#10005056
(EPA-d5)		CAS: 1197205-73-4
Docosahexaenoic Acid-d5	Cayman	Cat#10005057
(DHA-d5)		CAS: 1197205-71-2
Arachidonic Acid-d8	Cayman	Cat#390010
(AA-d8)		CAS: 69254-37-1
Arachidonoyl Ethanolamide-d4	Cayman	Cat#10011178
(AEA-d4)		CAS: 946524-40-9
Leukotriene E4-d5	Cayman	Cat#10007858
(LTE4-d5)		CAS: 1240398-14-4
Leukotriene D4-d5	Cayman	Cat#10006199
(LTD4-d5)		CAS: 1240398-17-7
Lyso-PAF C-16-d4	Cayman	Cat#360906
		CAS: 201216-37-7
Prostaglandin A2-d4	Cayman	Cat#310210
(PGA2-d4)		CAS: 201608-18-6
(±)14(15)-DiHET-d11	Cayman	Cat#10008040
		CAS: Not assigned
(±)11(12)-EET-d11	Cayman	Cat#10006413
		CAS: Not assigned
Linoleic Acid-d4	Cayman	Cat#390150
(LA-d4)		CAS: 79050-23-0
STD group1
20-hydroxy Prostaglandin F2α	Cayman	Cat#16950
(20-hydroxy PGF2α)		CAS: 57930-92-4
20-hydroxy Prostaglandin E2	Cayman	Cat#14950
(20-hydroxy PGE2)		CAS: 57930-95-7
18-carboxy dinor Leukotriene B4	Cayman	Cat#20170
(18-carboxy dinor LTB4)		CAS: 102674-12-4
13,14-dihydro-15-keto-tetranor Prostaglandin F1β	Cayman	Cat#16853
(13,14-dihydro-15-keto-tetranor PGF1β)		CAS: 23015-45-4
2,3-dinor-8-iso Prostaglandin F2α	Cayman	Cat#16290
(2,3-dinor-8-iso PGF2α)		CAS: 221664-05-7
13,14-dihydro-15-keto-tetranor Prostaglandin F1α	Cayman	Cat#13571
(13,14-dihydro-15-keto-tetranor PGF1α)		CAS: 24379-94-0
6-keto Prostaglandin F1α	Cayman	Cat#15210
(6-keto PGF1α)		CAS: 58962-34-8
13,14-dihydro-15-keto-tetranor Prostaglandin D2	Cayman	Cat#13100
(13,14-dihydro-15-keto-tetranor PGD2)		CAS: 1204116-69-7
20-carboxy Leukotriene B4	Cayman	Cat#20180
(20-carboxy LTB4)		CAS: 80434-82-8
Prostaglandin F2α Ethanolamide	Cayman	Cat#16013
(PGF2α-EA)		CAS: 353787-70-9
Prostaglandin E2 Ethanolamide	Cayman	Cat#14012
(PGE2-EA)		CAS: 194935-38-1
8-iso Prostaglandin F3α	Cayman	Cat#16992
(8-iso PGF3α)		CAS: 7045-31-0
20-hydroxy Leukotriene B4	Cayman	Cat#20190
(20-hydroxy LTB4)		CAS: 79516-82-8
Prostaglandin E1 Ethanolamide	Cayman	Cat#13012
(PGE1-EA)		CAS: 210976-81-1
13,14-dihydro-15-keto-tetranor Prostaglandin E2	Cayman	Cat#13101
(13,14-dihydro-15-keto-tetranor PGE2)		CAS: 20675-85-8
Prostaglandin D2 Ethanolamide	Cayman	Cat#12012
(PGD2-EA)		CAS: 398138-28-8
6,15-diketo-13,14-dihydro Prostaglandin F1α	Cayman	Cat#15270
(6,15-diketo-13,14-dihydro PGF1α)		CAS: 63983-53-9
8-iso-15(R)-Prostaglandin F2α	Cayman	Cat#16395
(8-iso-15(R) PGF2α)		CAS: 214748-65-9
Prostaglandin F3α	Cayman	Cat#16990
(PGF3α)		CAS: 745-64-2
8-iso Prostaglandin F2α	Cayman	Cat#16350
(8-iso PGF2α)		CAS: 27415-26-5
8-iso Prostaglandin F1α	Cayman	Cat#15350
(8-iso PGF1α)		CAS: 26771-96-0
Prostaglandin E3	Cayman	Cat#14990
(PGE3)		CAS: 802-31-3
Thromboxane B2	Cayman	Cat#19030
(TXB2)		CAS: 54397-85-2
11β-Prostaglandin F2α	Cayman	Cat#16520
(11β-PGF2α)		CAS: 38432-87-0
Prostaglandin D3	Cayman	Cat#12990
(PGD3)		CAS: 71902-47-1
8-iso-15-keto Prostaglandin F2α	Cayman	Cat#16390
(8-iso-15-keto PGF2α)		CAS: 191919-01-4
Prostaglandin F2α	Cayman	Cat#16010
(PGF2α)		CAS: 551-11-1
8-iso-13,14-dihydro-15-keto Prostaglandin F2α	Cayman	Cat#16380
(8-iso-13,14-dihydro-15-keto PGF2α)		CAS: 191919-02-5
8-iso Prostaglandin E2	Cayman	Cat#14350
(8-iso PGE2)		CAS: 27415-25-4
Prostaglandin E2	Cayman	Cat#14010
(PGE2)		CAS: 363-24-6
8-iso Prostaglandin E1	Cayman	Cat#13360
(8-iso PGE1)		CAS: 21003-46-3
11-dehydro Thromboxane B2	Cayman	Cat#19500
(11-dehydro TXB2)		CAS: 67910-12-7
Prostaglandin D2	Cayman	Cat#12010
(PGD2)		CAS: 41598-07-6
Prostaglandin E1	Cayman	Cat#13010
(PGE1)		CAS: 745-65-3
11β-13,14-dihydro-15-keto Prostaglandin F2α	Cayman	Cat#16540
(11β-13,14-dihydro-15-keto PGF2α)		CAS: 107615-77-0
15-keto Prostaglandin E2	Cayman	Cat#14720
(15-keto PGE2)		CAS: 26441-05-4
13,14-dihydro-15-keto Prostaglandin F2α	Cayman	Cat#16670
(13,14-dihydro-15-keto PGF2α)		CAS: 27376-76-7
13,14-dihydro-15-keto Prostaglandin E2	Cayman	Cat#14650
(13,14-dihydro-15-keto PGE2)		CAS: 363-23-5
Leukotriene B4 Ethanolamide	Cayman	Cat#20112
(LTB4-EA)		CAS: 877459-63-7
8-iso Prostaglandin A2	Cayman	Cat#10235
(8-iso PGA2)		CAS: 474391-66-7
8-iso Prostaglandin A1	Cayman	Cat#10035
(8-iso PGA1)		CAS: 211186-29-7
Prostaglandin A2	Cayman	Cat#10210
(PGA2)		CAS: 13345-50-1
11-trans Leukotriene E4	Cayman	Cat#20430
(11-trans LTE4)		CAS: 75715-88-7
Prostaglandin B2	Cayman	Cat#11210
(PGB2)		CAS: 13367-85-6
8(S),15(S)-DiHETE	Cayman	Cat#35370
		CAS: 80234-65-7
(±)17(18)-DiHETE	Cayman	Cat#10006999
		CAS: Not assigned
6-trans Leukotriene B4	Cayman	Cat#35250
(6-trans LTB4)		CAS: 71652-82-9
5(S),15(S)-DiHETE	Cayman	Cat#35280
		CAS: 82200-87-1
STD group 2
Leukotriene B4	Cayman	Cat#20110
(LTB4)		CAS: 71160-24-2
13,14-dihydro-15-keto Prostaglandin J2	Cayman	Cat#10008840
(13,14-dihydro-15-keto PGJ2)		CAS: 2230717-14-1
(±)14(15)-DiHETE	Cayman	Cat#10006998
		CAS: Not assigned
(±)14(15)-DiHET	Cayman	Cat#51651
		CAS: Not assigned
(±)11(12)-DiHET	Cayman	Cat#51511
		CAS: Not assigned
(±)8(9)-DiHET	Cayman	Cat#51351
		CAS: 192461-96-4
20-carboxy Arachidonic Acid	Cayman	Cat#10007912
(20-carboxy AA)		CAS: 79551-84-1
9(S)-HOTrE	Cayman	Cat#39420
		CAS: 89886-42-0
(±)14(15)-EET Ethanolamide	Cayman	Cat#10008599
		CAS: Not assigned
13(S)-HOTrE	Cayman	Cat#39620
		CAS: 87984-82-5
(±)5(6)-DiHET	Cayman	Cat#51211
		CAS: 213382-49-1
(±)18-HEPE	Cayman	Cat#32840
		CAS: 141110-17-0
15-deoxy-Δ12,14-Prostaglandin J2	Cayman	Cat#18570
(15-deoxy-Δ12,14-PGJ2)		CAS: 87893-55-8
20-HETE	Cayman	Cat#90030
		CAS: 79551-86-3
(±)11(12)-EET Ethanolamide	Cayman	Cat#10008598
		CAS: Not assigned
15(S)-HEPE	Cayman	Cat#32710
		CAS: 86282-92-0
(±)18-HETE	Cayman	Cat#10010638
		CAS: 133268-58-3
(±)8(9)-EET Ethanolamide	Cayman	Cat#10008597
		CAS: Not assigned
(±)17-HETE	Cayman	Cat#10010636
		CAS: 128914-47-6
12(S)-HEPE	Cayman	Cat#32550
		CAS: 116180-17-7
(±)16-HETE	Cayman	Cat#10010635
		CAS: 128914-46-5
(±)5(6)-EET Ethanolamide	Cayman	Cat#10008596
		CAS: Not assigned
5(S)-HEPE	Cayman	Cat#32210
		CAS: 92008-51-0
9(S)-HODE	Cayman	Cat#38410
		CAS: 73543-67-6
(±)20-HDHA	Cayman	Cat#33750
		CAS: 90906-41-5
15(S)-HETE	Cayman	Cat#34720
		CAS: 54845-95-3
(±)17-HDHA	Cayman	Cat#33650
		CAS: 90780-52-2
11(S)-HETE	Cayman	Cat#34510
		CAS: 54886-50-9
(±)13-HDHA	Cayman	Cat#33500
		CAS: 90780-53-3
8(S)-HETE	Cayman	Cat#34360
		CAS: 98462-03-4
12(S)-HETE	Cayman	Cat#34570
		CAS: 54397-83-0
(±)7-HDHA	Cayman	Cat#33300
		CAS: 90780-55-5
(±)11-HDHA	Cayman	Cat#33450
		CAS: 87018-59-5
(±)8-HDHA	Cayman	Cat#33350
		CAS: 90780-54-4
5(S)-HETE	Cayman	Cat#34230
		CAS: 70608-72-9
15(S)-HETrE	Cayman	Cat#36720
		CAS: 92693-02-2
(±)5(6)-DiHET lactone	Cayman	Cat#51212
		CAS: 213126-92-2
(±)4-HDHA	Cayman	Cat#33200
		CAS: 90906-40-4
(±)15-HEDE	Cayman	Cat#37700
		CAS: 77159-57-0
Arachidonoyl Ethanolamide	Cayman	Cat#90050
(AEA)		CAS: 94421-68-8
Oleoyl Ethanolamide	Cayman	Cat#90265
(OEA)		CAS: 111-58-0
PAF C-16	Cayman	Cat#60900
		CAS: 74389-68-7
Lyso-PAF C-16	Cayman	Cat#60906
		CAS: 52691-62-0
STD group 3
(±)5(6)-DiHETE	Cayman	Cat#10467
		CAS: 845673-97-4
12(S)-HHTrE	Cayman	Cat#34590
		CAS: 54397-84-1
(±)14(15)-EET	Cayman	Cat#50651
		CAS: 197508-62-6
(±)11(12)-EET	Cayman	Cat#50511
		CAS: 87173-81-7
tetranor-PGFM	Cayman	Cat#16840
		CAS: 23109-94-6
tetranor-PGEM	Cayman	Cat#14840
		CAS: 24769-56-0
tetranor-PGDM	Cayman	Cat#12850
		CAS: 70803-91-7
Lipoxin A5	Cayman	Cat#10011453
(LXA5)		CAS: 110657-98-2
14,15-Leukotriene C4	Cayman	Cat#10011360
(14,15-LTC4)		CAS: 75290-60-7
Lipoxin A4	Cayman	Cat#90410
(LXA4)		CAS: 89663-86-5
Resolvin D1	Cayman	Cat#10012554
(RvD1)		CAS:872993-05-0
14,15-Leukotriene E4	Cayman	Cat#10011362
(14,15-LTE4)		CAS: 1000852-57-2
Leukotriene D4	Cayman	Cat#20310
(LTD4)		CAS: 73836-78-9
13,14-dihydro-15-keto Prostaglandin D2	Cayman	Cat#12610
(13,14-dihydro-15-keto PGD2)		CAS: 59894-07-4
Leukotriene C4	Cayman	Cat#20210
(LTC4)		CAS: 72025-60-6
Leukotriene E4	Cayman	Cat#20410
(LTE4)		CAS: 75715-89-8
11-trans Leukotriene C4	Cayman	Cat#20230
(11-trans LTC4)		CAS: 74841-69-3
Leukotriene F4	Cayman	Cat#20520
(LTF4)		CAS: 83851-42-7
Prostaglandin J2	Cayman	Cat#18500
(PGJ2)		CAS: 60203-57-8
8,12-iso-iPF2α-VI-1,5-lactone	Cayman	Cat#10312
		CAS: Not assigned
12-oxo Leukotriene B4	Cayman	Cat#20140
(12-oxo LTB4)		CAS: 136696-10-1
N-acetyl Leukotriene E4	Cayman	Cat#20420
(N-acetyl LTE4)		CAS: 80115-95-3
13-OxoODE	Cayman	Cat#38620
		CAS: 54739-30-9
9-OxoODE	Cayman	Cat#38420
		CAS: 54232-59-6
12-OxoETE	Cayman	Cat#34580
		CAS: 108437-64-5
5-OxoETE	Cayman	Cat#34250
		CAS: 106154-18-1
15-OxoEDE	Cayman	Cat#37730
		CAS: 105835-44-7
(±)5(6)-EET	Cayman	Cat#50211
		CAS: 87173-80-6
(±)12(13)-DiHOME	Cayman	Cat#10009832
		CAS: 263399-35-5
(±)9(10)-DiHOME	Cayman	Cat#53400
		CAS: 263399-34-4
13(S)-HpODE	Cayman	Cat#48610
		CAS: 33964-75-9
(±)12(13)-EpOME	Cayman	Cat#52450
		CAS: Not assigned
(±)9(10)-EpOME	Cayman	Cat#52400
		CAS: Not assigned
Lipoxin B4	Cayman	Cat#90420
(LXB4)		CAS: 98049-69-5
Prostaglandin K2	Cayman	Cat#18900
(PGK2)		CAS: 275816-51-8
6(S)-Lipoxin A4	Cayman	Cat#10049
(6(S)-LXA4)		CAS: 94292-80-5
19(S)-HETE	Cayman	Cat#10007766
		CAS: 115461-40-0
(±)9-HETE	Cayman	Cat#34400
		CAS: 70968-92-2
1a,1b-dihomo Prostaglandin F2α	Cayman	Cat#16050
(1a,1b-dihomo PGF2α)		CAS: 57944-39-5
Thromboxane B1	Cayman	Cat#10006610
(TXB1)		CAS: 64626-32-0
Prostaglandin A1	Cayman	Cat#10010
(PGA1)		CAS: 14152-28-4
Thromboxane B3	Cayman	Cat#19990
(TXB3)		CAS: 71953-80-5
15(S)-HpEPE	Cayman	Cat#42710
		CAS: 125992-60-1
5(S)-HpEPE	Cayman	Cat#42210
		CAS: 143292-98-2
(±)17(18)-EpETE	Cayman	Cat#50861
		CAS: Not assigned
Resolvin D2	Cayman	Cat#10007279
(RvD2)		CAS: 810668-37-2
Maresin 1	Cayman	Cat#10878
		CAS: 1268720-28-0
10(S),17(S)-DiHDHA	Cayman	Cat#10008128
		CAS: 871826-47-0
7(S),17(S)-dihydroxy-8(E),10(Z),13(Z),15(E),19(Z)-Docosapentaenoic Acid	Cayman	Cat#10546
		CAS: 887752-13-8
Azelaoyl PAF	Cayman	Cat#60924
		CAS: 354583-69-0
STD group 4
(±)5-iPF2α-VI	Cayman	Cat#16300
		CAS: 179094-11-2
15-keto Prostaglandin F2α	Cayman	Cat#16720
(15-keto PGF2α)		CAS: 35850-13-6
Prostaglandin D1	Cayman	Cat#12000
(PGD1)		CAS: 17968-82-0
13(S)-HODE	Cayman	Cat#38610
		CAS: 29623-28-7
(±)16-HDHA	Cayman	Cat#33600
		CAS: 90780-51-1
(±)10-HDHA	Cayman	Cat#33400
		CAS: 90780-50-0
(±)14-HDHA	Cayman	Cat#33550
		CAS: 87042-40-8
(±)8(9)-EET	Cayman	Cat#50351
		CAS: Not assigned
(±)9-HpODE	Cayman	Cat#10705
		CAS: 5502-91-0
15(S)-HpETE	Cayman	Cat#44720
		CAS: 70981-96-3
12(S)-HpETE	Cayman	Cat#44570
		CAS: 71774-10-2
5(S)-HpETE	Cayman	Cat#44230
		CAS: 71774-08-8
12(S)-HpEPE	Cayman	Cat#42550
		CAS: 103239-14-1
tetranor-PGAM	Cayman	Cat#13369
		CAS: 52510-53-9
11(S)-HEPE	Cayman	Cat#32510
		CAS: 156473-26-6
15-OxoETE	Cayman	Cat#34730
		CAS: 81416-72-0
11(S)-HEDE	Cayman	Cat#37510
		CAS: 330800-90-3
1-palmitoyl-2-acetyl-sn-glycero-3-phosphocholine (PC 16:0/2:0)	Avanti	Cat#880622
		CAS: 79512-78-0
Leukotriene B3	Cayman	Cat#20109
(LTB3)		CAS: 88099-35-8
PAF C-18	Cayman	Cat#60910
		CAS: 74389-69-8
PAF C-18:1	Cayman	Cat#18779
		CAS: 85966-90-1
6-keto Prostaglandin F1α	Cayman	Cat#15210
(6-keto PGF1α)		CAS: 58962-34-8
Resolvin E1	Cayman	Cat#10007848
(RvE1)		CAS: 552830-51-0
Leukotriene B5	Cayman	Cat#21110
(LTB5)		CAS: 80445-66-5
8(S)-HEPE	Cayman	Cat#32350
		CAS: 118492-81-2
(±)14(15)-EpETE	Cayman	Cat#10173
		CAS: 131339-24-7
Resolvin D3	Cayman	Cat#13834
(RvD3)		CAS: 916888-47-6
Resolvin D4	Cayman	Cat#13835
(RvD4)		CAS: 1025684-60-9
Resolvin D5	Cayman	Cat#10007280
(RvD5)		CAS: 578008-43-2
(±)19(20)-DiHDPA	Cayman	Cat#10007001
		CAS: Not assigned
17(S)-HpDHA	Cayman	Cat#13185
		CAS: 123673-33-6
(±)19(20)-EpDPA	Cayman	Cat#10175
		CAS: Not assigned
(±)16(17)-EpDPA	Cayman	Cat#10174
		CAS: 155073-46-4
tetranor-PGJM	Cayman	Cat#13363
		CAS: 1352751-83-7
2,3-dinor Thromboxane B1	Cayman	Cat#10006330
(2,3-dinor TXB1)		CAS: 196493-76-2
2,3-dinor Thromboxane B2	Cayman	Cat#19050
(2,3-dinor TXB2)		CAS: 63250-09-9
2,3-dinor-11β-Prostaglandin F2α	Cayman	Cat#16530
(2,3-dinor-11β-PGF2α)		CAS: 240405-20-3
6-keto Prostaglandin E1	Cayman	Cat#13260
(6-ketp PGE1)		CAS: 67786-53-2
11-dehydro-2,3-dinor Thromboxane B2	Cayman	Cat#19510
(11-dehydro-2,3-dinor TXB2)		CAS: 79250-60-5
2,3-dinor Prostaglandin E1	Cayman	Cat#13120
(2,3-dinor PGE1)		CAS: 7046-40-4
11-dehydro Thromboxane B3	Cayman	Cat#19995
(11-dehydro TXB3)		CAS: 129228-55-3
Prostaglandin F1α	Cayman	Cat#15010
(PGF1α)		CAS: 745-62-0
11β-Prostaglandin E2	Cayman	Cat#14510
(11β-PGE2)		CAS: 38310-90-6
15-keto Prostaglandin F1α	Cayman	Cat#15710
(15-keto PGF1α)		CAS: 21562-58-3
13,14-dihydro Prostaglandin F1α	Cayman	Cat#15610
(13,14-dihydro PGF1α)		CAS: 20592-20-5
13,14-dihydro Prostaglandin E1	Cayman	Cat#13610
(13,14-dihydro PGE1)		CAS: 19313-28-1
13,14-dihydro-15-keto Prostaglandin D1	Cayman	Cat#10010425
(13,14-dihydro-15-keto PGD1)		CAS: 1392219-79-2
11-trans Leukotriene D4	Cayman	Cat#20330
(11-trans LTD4)		CAS: 79768-40-4
13,14-dihydro-15-keto Prostaglandin A2	Cayman	Cat#10260
(13,14-dihydro-15-keto PGA2)		CAS: 74872-89-2
tetranor-12(S)-HETE	Cayman	Cat#10007207
		CAS: 121842-79-3
13(S)-HpOTrE	Cayman	Cat#45220
		CAS: 67597-26-6
12(S)-HHTrE	Cayman	Cat#34590
		CAS: 54397-84-1
8(S)-HETrE	Cayman	Cat#36360
		CAS: 889573-69-7
5(S)-HETrE	Cayman	Cat#36230
		CAS: 195061-94-0
STD group 5
Eicosapentaenoic Acid	Cayman	Cat#90110
(EPA)		CAS: 10417-94-4
Docosahexaenoic Acid	Cayman	Cat#90310
(DHA)		CAS: 6217-54-5
Arachidonic Acid	Cayman	Cat#90010
(AA)		CAS: 506-32-1
Linoleic Acid	Cayman	Cat#90150
(LA)		CAS: 60-33-3
